# Supplementary material for: Circadian Rhythms in Socializing Propensity
Source: PLoS One. 2015 Sep 9;10(9):e0136325. doi: 10.1371/journal.pone.0136325 (PMC4564240; doi:10.1371/journal.pone.0136325)
Supplement: S1 File — (ZIP) [file pone.0136325.s001.zip]

Archive with 9 entries (9 files):
- S1 File/Fig.A.tif
- S1 File/Fig.B.tif
- S1 File/Fig.C.tif
- S1 File/Fig.D.tif
- S1 File/Fig.E.tif
- S1 File/Fig.F.tif
- S1 File/Fig.G.tif
- S1 File/Fig.H.tif
- S1 File/S1 File.docx
